# Supplementary material for: Gene editing enables rapid engineering of complex antibiotic assembly lines
Source: Nat Commun. 2021 Nov 25;12:6872. doi: 10.1038/s41467-021-27139-1 (PMC8616955; doi:10.1038/s41467-021-27139-1)
Supplement: Supplementary file 3 — Supplementary Data 1 [file 41467_2021_27139_MOESM3_ESM.xlsx]

## Sheet: Sheet1
Primers used in cloning CRISPR-Cas9 constructs.
Name	Sequence 5’- 3’	Description	Residue position	Construct
ZY157F	ACGCGAACTCGAACACCCCCCGGG	spacers for pCRISPomyces-2 guide RNA	2
ZY158R	AAACCCTACATCGTTGCTGCCGAA
ZY159F	TGCCGCCGGGCGTTTTTTATCCTTGACACCTGGCTTGACG	amplification of left flanking arm
ZY159R	GAACACCGACAACCCCGGGATATCGAACTCGAACACCCCCCG
ZY160F	CGGGGGGTGTTCGAGTTCGATATCCCGGGGTTGTCGGTGTTC	amplification of right flanking arm
ZY160R	TTACGGTTCCTGGCCTCTAGCTGTCGCGCGAACATCTCC
JKF JM 127	CCCGGGGGGTGTTCGAGTTCGGAGCAGACGACGTGTGGAGCGGCTTCC	amplification of A subdomain swapping		pZY104
JKF JM 128	CAGGAACACCGACAACCCCGGCAGACCCCGCCCGATCACGCTGCCGTC	(Thr[2] ® Ser[12])
WL Ser1_PSI_CDA_Fw	CCCGGGGGGTGTTCGAGTTCGAGCCGTCCGACCGGGTGCTG	amplification of A subdomain swapping		WL1
WL Ser1_PSI_CDA_Rv	AGGAACACCGACAACCCCGGCACCGGCCGTCCGATCGGCA	(Thr[2] ® Ser[1]_CDAPS1)
ZY227F	ACGCACAGCGCCACCACGCTGCGG	spacers for pCRISPomyces-2 guide RNA	12
ZY228R	AAACCCCGGACTGTCGGTGTTCCT
ZY229F	TGCCGCCGGGCGTTTTTTATGGCACTCCCTGCTGGTGAC	amplification of left flanking arm
ZY229R	AGGAACACCGACAGTCCGGGGATATCGAAGGCGAACATCTCCCG
ZY230F	CGGGAGATGTTCGCCTTCGATATCCCCGGACTGTCGGTGTTCCT	amplification of right flanking arm
ZY230R	TTACGGTTCCTGGCCTCTAGCGTTGACGGTGATGTCGAAGC
ZY231F	CCCGGGAGATGTTCGCCTTCGGTGCTGGGGATGTGTGGAG	amplification of A subdomain swapping		pZY150
ZY231R	AGGAACACCGACAGTCCGGGCAGACCCCGCCCGATCAC	(Ser[12] ®Thr[2])
ZY237F	CCCGGGAGATGTTCGCCTTCGGCGAGGGTGACGTGTGGTC	amplification of A subdomain swapping		pZY152
ZY237R	AGGAACACCGACAGTCCGGGTATGCCGCGTCCGATGGG	(Ser[12] ® aThr[5]_Ramo13)
ZY239F	CCCGGGAGATGTTCGCCTTCGGCCCCGGCGACGTGTGGAC	amplification of A subdomain swapping		pZY153
ZY239R	AGGAACACCGACAGTCCGGGCAGCGGGCGGCCGACCGA	(Ser[12] ® aThr[8]_ Ramo17)
ZY241F	CCCGGGAGATGTTCGCCTTCGCCGGCGACGAGGTGTGGT	amplification of A subdomain swapping		pZY154
ZY241R	AGGAACACCGACAGTCCGGGCAGTCCGCGGCCGATGACG	(Ser[12] ® aThr[12]_ Ramo14)
ZY305F	CCCGGGAGATGTTCGCCTTCGACACCGAGGACCGCCTGCT	amplification of A subdomain swapping		pZY187
ZY305R	AGGAACACCGACAGTCCGGGGATGGGGCGTCCGATCGG	(Ser[12] ® Ala[16])
ZY306F	CCCGGGAGATGTTCGCCTTCGCCGACTTCGCCCGGAC	amplification of A subdomain swapping		pZY188
ZY306R	AGGAACACCGACAGTCCGGGGACCGGCCGCCCGATC	(Ser[12] ® Ala[16]_ Ramo14)
WL Thr_A825_371_fwd	CCCGGGAGATGTTCGCCTTCGGGGCCGAGGACGTCTGGACGCTGT	amplification of A subdomain swapping		WL15
WL Thr_A825_371_rev	AGGAACACCGACAGTCCGGGGACGCCGATGGTGCTGCTGCTCCCG	(Ser[12] ®ThrStreptobactin)
WL Thr_A840_16_fwd	CCCGGGAGATGTTCGCCTTCCGGGCCGACGACGTGTGGACGCTGTTC	amplification of A subdomain swapping		KR19
WL Thr_A840_16_rev	AGGAACACCGACAGTCCGGGGAGGGGGGTGCCGATGACGCTGCCT	(Ser[12] ®ThrAntimycin)
WL Thr_snbC_pris_Fw	CCCGGGAGATGTTCGCCTTCGGCCCCGACGACGTGTGGAC	amplification of A subdomain swapping		AH11
WL Thr_snbC_pris_Rv	AGGAACACCGACAGTCCGGGGATGGGGCCGCCGAGCAGGG	(Ser[12] ® aThr[2]_ SnbC)
WL Thr_syfB_syrin_Fw	CCCGGGAGATGTTCGCCTTCAACGAACAGGACGTCTGGTCGC	amplification of A subdomain swapping		KR14
WL Thr_syfB_syrin_Rv	AGGAACACCGACAGTCCGGGAATGCGCTTGCCGATCGGGC	(Ser[12] ® aThr[5]_ SyfB)
ZY263F	ACGCTTCGCCATGGCGCCGTGCGG	spacers for pCRISPomyces-2 guide RNA	14
ZY263R	AAACCCGGAGTCCAGCTGGCACGC
ZY264F	TGCCGCCGGGCGTTTTTTATGACCGCCACGAGGTGCTGC	amplification of left flanking arm
ZY264R	GTACGCCCGGGTGTTGGGGATATCCATCGGGAAGCGCTCCCG
ZY265F	CGGGAGCGCTTCCCGATGGATATCCCCAACACCCGGGCGTAC	amplification of right flanking arm
ZY265R	TTACGGTTCCTGGCCTCTAGCGACTGAGCCAGCGTGAGC
ZY266F	TGCGGGAGCGCTTCCCGATGGACACCGAGGACCGCCTGCT	amplification of A subdomain swapping		pZY167
ZY266R	ACGTACGCCCGGGTGTTGGGGATGGGGCGTCCGATCGG	(Gly[14] ® Ala[16])
WL_Ala_A838_19_Fw	TGCGGGAGCGCTTCCCGATGGGCCCCGGCTGCCGCATGTCGCAGA	amplification of A subdomain swapping		KR20
WL Ala_A838_19_Rv	ACGTACGCCCGGGTGTTGGGGTACGGCCGGCCGACAGGCACCGTG	(Gly[14] ® AlaTyrobetaine)
ZY255F	ACGCGGCCCATCGTGGCGACGAGG	spacers for pCRISPomyces-2 guide RNA	16
ZY255R	AAACCCCCCGGGTGTCTCCGGAGA
ZY256F	TGCCGCCGGGCGTTTTTTATGGCGGTTGTGGTTCCTCGGC	amplification of left flanking arm
ZY256R	CACATAGGCACGCGTGTTGTCGATATCCATCGGGAACCGCCGGC
ZY257F	GCCGGCGGTTCCCGATGGATATCGACAACACGCGTGCCTATGTG	amplification of right flanking arm
ZY257R	TTACGGTTCCTGGCCTCTAGGCGAGCGGGTAGTCGGTGA
ZY258F	TGGGCCGGCGGTTCCCGATGAGCTCCGCCGACCGTCTGC	amplification of A subdomain swapping		pZY163
ZY258R	ACATAGGCACGCGTGTTGTCCAGCGGCCGGCCGATC	(Ala[16] ® Gly[14])
ZY259F	TGGGCCGGCGGTTCCCGATGGGCGCCGGCGACCGG	amplification of A subdomain swapping		pZY164
ZY259R	ACATAGGCACGCGTGTTGTCCAGGGGCGTGCCGATCGG	(Ala[16] ® Gly[14]_ Ramo14)
WL Gly_A840_159_Fw	TGGGCCGGCGGTTCCCGATGACCGACGGCGACCGGCTGCTCGCCG	amplification of A subdomain swapping		AH22
WL Gly_A840_159_Rv	ACATAGGCACGCGTGTTGTCCGACGTGTTGGCGAGCGGCACGCCG	(Ala[16] ® GlyLipopeptide 8D1-1)
