# Supplementary material for: Gene editing enables rapid engineering of complex antibiotic assembly lines
Source: Nat Commun. 2021 Nov 25;12:6872. doi: 10.1038/s41467-021-27139-1 (PMC8616955; doi:10.1038/s41467-021-27139-1)
Supplement: Supplementary file 5 — Source Data [file 41467_2021_27139_MOESM5_ESM.xlsx]

## Sheet: Figure 4
Production Wild type EndA+B			Production EndAB-analog					Selectivity (%)				Percentage of yield (%)
	Avg1			Avg2		Total of Avg1+2		(Average of analog/Total of Avg1+2)*100				(Average of mutant/average of wt)*100
WT	2.015		WT	2.015		2.015		WT	100			WT	100
F1	0.0158111		F1	1.44056		1.45637		F1	98.9144			F1	71.4918
F2	0.114045		F2	1.11324		1.22729		F2	90.7076			F2	55.2476
F3	0		F3	0.509686		0.509686		F3	100			F3	25.2946
F4	0		F4	0.325379		0.325379		F4	100			F4	16.1478
F5	0		F5	0.63897		0.63897		F5	100			F5	31.7106
F8	0.209776		F8	0.327432		0.537208		F8	60.9506			F8	16.2497
F9	0.14988		F9	0.395364		0.545244		F9	72.5114			F9	19.621
F10	0.217015		F10	1.64487		1.86189		F10	88.3443			F10	81.6311

## Sheet: Figure 5
Production Wild type EndA+B			Production EndA+B analogs					Selectivity (%)				Percentage of yield (%)
	Avg1			Avg2		Total of Avg1+2		(Average of analog/Total of Avg1+2)*100				(Average of mutant/average of wt)*100
WT	2.11461		WT	2.11461		2.11461		WT	100			WT	100
F12	0		F12	0.329256		0.329256		F12	100			F12	15.5705
F15	0		F15	0.99872		0.99872		F15	100			F15	47.2296
F16	0.000301899		F16	0.731196		0.731498		F16	99.9587			F16	34.5784
F17	0		F17	0.413128		0.413128		F17	100			F17	19.5369

## Sheet: Figure 6
Production of enduracidin (1a & 1b) and engineered variants (a & b) in mg/L
	1	2	3	4	5	6	7	8	9	10	average	std dev	std error
WT	4.14058	0.507118	3.67687	1.15522	0.499701	0.911186	2.85816	3.3046	0.647435	2.44918	2.015	1.42361	0.450186
F1	0.93205	2.77068	0.489657	0.633529	2.90424	1.77752	0.681604	2.64373	0.448131	1.12449	1.44056	0.997089	0.315307
F2	0.652342	1.53552	0.908042	0.950437	1.31452	0.996939	1.87158	1.21347	0.892198	0.797359	1.11324	0.372255	0.117717
F3	0.346599	0.362948	0.616513	0.42056	0.428367	0.493608	0.414863	0.50041	0.660718	0.852279	0.509686	0.157626	0.0498458
F4	0.321713	0.287684	0.329084	0.375976	0.309558	0.271417	0.266329	0.427174	0.40128	0.263571	0.325379	0.0583102	0.0184393
F5	0.475004	0.662466	0.745644	0.614638	0.386949	0.5781	0.55196	0.527652	0.839531	1.00776	0.63897	0.183431	0.0580059
F8	0.239903	0.317223	0.243895	0.282897	0.363392	0.323391	0.380382	0.386442	0.348158	0.388637	0.327432	0.0562716	0.0177946
F9	0.48987	0.320855	0.432749	0.275668	0.505729	0.381673	0.367676	0.332198	0.587297	0.25992	0.395364	0.106727	0.03375
F10	14.5512	1.9138	1.4145	0.885534	15.6774	1.7016	1.76965	2.9748	1.61582	0.883272	1.64487	0.662286	0.209433
WT	1.31672	2.65615	2.37095								2.11461	0.705548	0.407348
F12	0.307056	0.407431	0.27328								0.329256	0.0697765	0.0402855
F15	0.455244	0.709043	1.83187								0.99872	0.732606	0.42297
F16	0.384685	0.313222	0.541477								0.413128	0.116755	0.0674087
F17	0.870598	0.770802	0.552187								0.731196	0.162859	0.0940264

## Sheet: SI Fig. 16
Standard curve for Enduracidin A + B
Prepared Commercial EndAB stock (mg/ml)	1st peak area	2nd peak area	3rd peak area	Median	Average	standard deviation	stddevA/square root no. of samples	Actual EndA and B concentration in standard (mgml)
0.0015	142236	123243	98072	123243	121184	22153.9	12790.6	0.0014379
0.003	19521331	26806855	27036041	26806855	2.44547e+07	4.274e+06	2.46759e+06	0.0028758
0.006	69560674	88123875	91350138	88123875	8.30116e+07	1.176e+07	6.78962e+06	0.0057516
0.009	124197541	134383370	135419012	134383370	1.31333e+08	6.20141e+06	3.58039e+06	0.0086274
0.012	145444973	150146856	154376066	150146856	1.49989e+08	4.46763e+06	2.57939e+06	0.0115032
0.015	189193058	206309586	205295997	205295997	2.00266e+08	9.60302e+06	5.5443e+06	0.014379
0.03	386178225	414763885	421496650	414763885	4.0748e+08	1.87522e+07	1.08266e+07	0.028758
0.06	719696622	763775395	764674230	763775395	7.49382e+08	2.57123e+07	1.4845e+07	0.057516
0.09	1143081316	1205732905	1234905877	1205732905	1194573366	4.69184e+07	2.70884e+07	0.086274
